# Supplementary material for: Transcriptome Analysis of Jojoba (Simmondsia chinensis) during Seed Development and Liquid Wax Ester Biosynthesis
Source: Plants (Basel). 2020 May 4;9(5):588. doi: 10.3390/plants9050588 (PMC7284725; doi:10.3390/plants9050588)
Supplement: Supplementary file 1 [file plants-09-00588-s001.zip]

Archive with 9 entries (8 files):
- Supplementary Material T1.docx
- __MACOSX/
- __MACOSX/._Supplementary Material T1.docx
- Supplementary Material T2.docx
- __MACOSX/._Supplementary Material T2.docx
- Supplementary Material T3.docx
- __MACOSX/._Supplementary Material T3.docx
- Supplementary Material T4.docx
- __MACOSX/._Supplementary Material T4.docx
